# Supplementary material for: A Microfluidic Device for Detecting the Deformability of Red Blood Cells
Source: Biosensors (Basel). 2025 Nov 14;15(11):758. doi: 10.3390/bios15110758 (PMC12649979; doi:10.3390/bios15110758)
Supplement: Supplementary file 1 [file biosensors-15-00758-s001.zip]

Archive with 3 entries (3 files):
- biosensors-3914852-Supplementary.pdf
- Video S1.avi
- Video S2.avi
